# Supplementary material for: Gender-biased clustering of attitudes towards physical intimate partner violence: A social network analysis in south-central Ethiopia
Source: PNAS Nexus. 2025 Sep 3;4(9):pgaf282. doi: 10.1093/pnasnexus/pgaf282 (PMC12448887; doi:10.1093/pnasnexus/pgaf282)
Supplement: pgaf282_Supplementary_Data [file pgaf282_supplementary_data.zip]

Archive with 3 entries (3 files):
- Supplementary information file 1 PNASNEXUS-2025-00284_R2.docx
- SI file 3_Survey.pdf
- SI file 2_Analyses.xlsx
