# Supplementary material for: Gender-biased clustering of attitudes towards physical intimate partner violence: A social network analysis in south-central Ethiopia
Source: PNAS Nexus. 2025 Sep 3;4(9):pgaf282. doi: 10.1093/pnasnexus/pgaf282 (PMC12448887; doi:10.1093/pnasnexus/pgaf282)
Supplement: pgaf282_Supplementary_Data [file pgaf282_supplementary_data.zip › SI file 2_Analyses.xlsx]

## Sheet: Chatting models
Parameter	All alters				Kin only alters				Non-kin only alters				Same-gender only alters				Mixed-gender only alters
	mean	sd	0.025	0.975	mean	sd	0.025	0.975	mean	sd	0.025	0.975	mean	sd	0.025	0.975	mean	sd	0.025	0.975
Intercept	-3.098	0.326	-3.772	-2.477	-3.177	0.337	-3.842	-2.525	-3.155	0.339	-3.816	-2.505	-3.044	0.324	-3.677	-2.39	-3.295	0.325	-3.944	-2.655
Direct contagion	0.758	0.114	0.536	0.982	0.555	0.156	0.232	0.851	1.072	0.175	0.731	1.421	0.964	0.125	0.722	1.204	-0.835	0.414	-1.669	-0.058
Gender	0.554	0.168	0.24	0.883	0.555	0.179	0.213	0.917	0.532	0.169	0.199	0.872	0.491	0.175	0.151	0.82	0.543	0.159	0.231	0.847
Some primary vs none	-0.397	0.174	-0.733	-0.058	-0.425	0.186	-0.797	-0.065	-0.392	0.185	-0.743	-0.006	-0.402	0.188	-0.777	-0.023	-0.407	0.174	-0.745	-0.057
Completed primary vs none	-0.454	0.307	-1.077	0.101	-0.445	0.283	-1.037	0.07	-0.445	0.291	-1.081	0.076	-0.473	0.304	-1.111	0.07	-0.411	0.274	-0.961	0.12
Some secondary vs none	-0.315	0.237	-0.774	0.177	-0.296	0.238	-0.761	0.161	-0.275	0.259	-0.787	0.22	-0.299	0.241	-0.764	0.179	-0.265	0.229	-0.738	0.173
Perceived wealth rank	0.169	0.032	0.111	0.232	0.194	0.03	0.137	0.253	0.178	0.034	0.112	0.243	0.168	0.031	0.106	0.226	0.204	0.031	0.141	0.263
Zone 2 vs 1	-0.545	0.373	-1.315	0.187	-0.594	0.374	-1.397	0.084	-0.666	0.381	-1.494	0.03	-0.531	0.37	-1.294	0.164	-0.606	0.396	-1.424	0.205
Zone 3 vs 1	-0.641	0.449	-1.603	0.185	-0.679	0.446	-1.591	0.15	-0.68	0.414	-1.558	0.056	-0.735	0.498	-1.847	0.145	-0.831	0.452	-1.808	-0.005
Zone 4 vs 1	-0.698	0.453	-1.639	0.136	-0.758	0.449	-1.688	0.059	-0.807	0.462	-1.803	0.009	-0.746	0.473	-1.704	0.136	-0.792	0.444	-1.668	0.037
Zone 5 vs 1	-0.04	0.261	-0.555	0.519	0.013	0.253	-0.48	0.491	-0.146	0.277	-0.753	0.343	-0.064	0.269	-0.589	0.456	0.009	0.259	-0.491	0.534
Zone 6 vs 1	0.145	0.33	-0.564	0.758	0.128	0.348	-0.598	0.791	0.135	0.364	-0.617	0.806	0.178	0.336	-0.529	0.796	0.191	0.323	-0.478	0.81
Zone 7 vs 1	0.252	0.222	-0.189	0.678	0.321	0.217	-0.105	0.741	0.284	0.228	-0.168	0.721	0.222	0.227	-0.225	0.67	0.377	0.22	-0.056	0.828
Zone 8 vs 1	-0.481	0.254	-0.98	0.02	-0.563	0.25	-1.038	-0.079	-0.551	0.277	-1.117	0.002	-0.487	0.267	-1.008	0.025	-0.658	0.272	-1.174	-0.108
Zone 9 vs 1	0.084	0.385	-0.736	0.811	0.103	0.384	-0.687	0.809	0.115	0.432	-0.807	0.9	0.12	0.385	-0.682	0.822	0.104	0.389	-0.706	0.85
Out-degree	-0.148	0.055	-0.252	-0.037	-0.119	0.07	-0.26	0.012	-0.209	0.098	-0.405	-0.015	-0.231	0.073	-0.377	-0.093	0.177	0.111	-0.043	0.385
In-degree	-0.092	0.058	-0.21	0.014	-0.09	0.073	-0.243	0.049	-0.139	0.098	-0.336	0.043	-0.107	0.064	-0.238	0.02	0.008	0.14	-0.27	0.278

## Sheet: Respect models
Parameter	All alters				Kin only alters				Non-kin only alters				Same-gender only alters				Mixed-gender only alters
	mean	sd	0.025	0.975	mean	sd	0.025	0.975	mean	sd	0.025	0.975	mean	sd	0.025	0.975	mean	sd	0.025	0.975
Intercept	-3.184	0.319	-3.817	-2.576	-3.178	0.339	-3.883	-2.535	-3.253	0.333	-3.92	-2.591	-3.292	0.319	-3.959	-2.679	-3.248	0.316	-3.855	-2.652
Direct contagion	0.285	0.136	0.018	0.557	0.435	0.203	0.016	0.819	0.126	0.211	-0.321	0.525	0.458	0.141	0.177	0.741	-0.215	0.255	-0.751	0.266
Gender	0.569	0.173	0.219	0.911	0.568	0.174	0.234	0.918	0.604	0.188	0.249	0.973	0.503	0.202	0.116	0.909	0.476	0.185	0.113	0.829
Some primary vs none	-0.443	0.177	-0.789	-0.09	-0.462	0.182	-0.817	-0.1	-0.444	0.187	-0.822	-0.084	-0.402	0.179	-0.777	-0.066	-0.422	0.17	-0.764	-0.089
Completed primary vs none	-0.517	0.271	-1.105	-0.023	-0.535	0.3	-1.121	0.032	-0.483	0.286	-1.08	0.044	-0.474	0.282	-1.038	0.052	-0.492	0.287	-1.072	0.048
Some secondary vs none	-0.333	0.229	-0.811	0.127	-0.312	0.241	-0.783	0.15	-0.345	0.241	-0.82	0.108	-0.336	0.24	-0.825	0.135	-0.343	0.237	-0.803	0.112
Perceived wealth rank	0.191	0.032	0.13	0.251	0.2	0.031	0.137	0.259	0.2	0.031	0.142	0.262	0.19	0.032	0.127	0.251	0.205	0.03	0.147	0.263
Zone 2 vs 1	-0.513	0.362	-1.255	0.148	-0.629	0.381	-1.411	0.075	-0.615	0.378	-1.416	0.062	-0.548	0.366	-1.294	0.114	-0.634	0.371	-1.387	0.067
Zone 3 vs 1	-0.728	0.439	-1.647	0.065	-0.807	0.412	-1.592	-0.037	-0.738	0.445	-1.773	0.046	-0.73	0.433	-1.642	0.021	-0.758	0.425	-1.678	0.044
Zone 4 vs 1	-0.735	0.444	-1.65	0.09	-0.807	0.453	-1.701	0.054	-0.797	0.468	-1.772	0.039	-0.753	0.436	-1.66	0.05	-0.796	0.454	-1.739	-0.015
Zone 5 vs 1	0.032	0.253	-0.462	0.508	0.002	0.253	-0.486	0.488	0.002	0.249	-0.507	0.484	0.053	0.26	-0.489	0.548	-0.006	0.268	-0.527	0.519
Zone 6 vs 1	0.181	0.33	-0.504	0.793	0.106	0.343	-0.632	0.776	0.168	0.316	-0.488	0.758	0.222	0.311	-0.4	0.844	0.172	0.332	-0.496	0.781
Zone 7 vs 1	0.384	0.232	-0.055	0.823	0.337	0.24	-0.13	0.824	0.371	0.215	-0.054	0.804	0.34	0.215	-0.114	0.731	0.393	0.228	-0.037	0.833
Zone 8 vs 1	-0.563	0.258	-1.077	-0.067	-0.606	0.26	-1.125	-0.097	-0.581	0.254	-1.089	-0.111	-0.562	0.256	-1.063	-0.055	-0.617	0.249	-1.169	-0.16
Zone 9 vs 1	0.129	0.4	-0.725	0.865	0.062	0.405	-0.81	0.79	0.155	0.393	-0.716	0.843	0.161	0.437	-0.81	0.918	0.092	0.393	-0.7	0.875
Out-degree	-0.053	0.058	-0.166	0.056	-0.071	0.075	-0.223	0.066	-0.046	0.075	-0.192	0.099	0.09	0.077	-0.06	0.242	0.104	0.078	-0.046	0.252
In-degree	-0.044	0.027	-0.099	0.003	-0.114	0.059	-0.234	-0.007	-0.02	0.033	-0.093	0.039	-0.137	0.065	-0.274	-0.026	-0.052	0.065	-0.202	0.057

## Sheet: Household models
Parameter	All alters				Same-gender only alters				Mixed-gender only alters
	mean	sd	0.025	0.975	mean	sd	0.025	0.975	mean	sd	0.025	0.975
Intercept	-3.119	0.316	-3.743	-2.521	-3.11	0.317	-3.761	-2.53	-3.23	0.331	-3.884	-2.619
Direct contagion	0.367	0.163	0.021	0.668	1.322	0.245	0.848	1.802	-0.454	0.268	-1.011	0.039
Gender	0.62	0.164	0.297	0.926	0.55	0.171	0.228	0.893	0.584	0.163	0.255	0.894
Some primary vs none	-0.43	0.174	-0.762	-0.075	-0.422	0.184	-0.815	-0.085	-0.436	0.182	-0.782	-0.075
Completed primary vs none	-0.456	0.284	-1.041	0.068	-0.452	0.316	-1.068	0.16	-0.444	0.288	-1.065	0.068
Some secondary vs none	-0.284	0.229	-0.716	0.178	-0.298	0.253	-0.82	0.189	-0.246	0.248	-0.726	0.254
Perceived wealth rank	0.193	0.029	0.137	0.254	0.187	0.03	0.127	0.245	0.206	0.03	0.148	0.266
Zone 2 vs 1	-0.561	0.366	-1.334	0.117	-0.491	0.358	-1.194	0.183	-0.626	0.36	-1.389	0.015
Zone 3 vs 1	-0.755	0.458	-1.698	0.067	-0.682	0.448	-1.657	0.088	-0.793	0.446	-1.776	0.025
Zone 4 vs 1	-0.7	0.447	-1.611	0.126	-0.677	0.45	-1.645	0.147	-0.839	0.46	-1.828	-0.01
Zone 5 vs 1	0.067	0.249	-0.422	0.559	0.098	0.248	-0.38	0.59	0.02	0.251	-0.474	0.523
Zone 6 vs 1	0.187	0.327	-0.489	0.809	0.182	0.361	-0.561	0.856	0.237	0.337	-0.437	0.908
Zone 7 vs 1	0.35	0.217	-0.085	0.784	0.35	0.234	-0.093	0.813	0.415	0.222	-0.028	0.842
Zone 8 vs 1	-0.561	0.276	-1.119	-0.048	-0.543	0.269	-1.074	-0.025	-0.632	0.249	-1.112	-0.166
Zone 9 vs 1	0.109	0.386	-0.732	0.795	0.109	0.403	-0.696	0.891	0.096	0.404	-0.751	0.843
Out-degree	-0.121	0.059	-0.236	-0.013	-0.363	0.117	-0.61	-0.144	-0.026	0.085	-0.186	0.153

## Sheet: Post hoc models
Parameter	Outgoing ties				Incoming ties				Reciprocal contagion				Indirect contagion				Closed indirect contagion				Transitive contagion
	mean	sd	0.025	0.975	mean	sd	0.025	0.975	mean	sd	0.025	0.975	mean	sd	0.025	0.975	mean	sd	0.025	0.975	mean	sd	0.025	0.975
Chatting network
Intercept	-3.319	0.391	-4.129	-2.571	-3.352	0.405	-4.193	-2.608	-3.347	0.424	-4.151	-2.546	-3.595	0.424	-4.397	-2.77	-3.613	0.424	-4.456	-2.796	-3.651	0.419	-4.607	-2.855
Direct contagion	0.663	0.119	0.438	0.895	0.665	0.116	0.437	0.898	0.764	0.166	0.422	1.074	0.79	0.182	0.446	1.151	0.745	0.197	0.358	1.117	0.752	0.201	0.336	1.114
Reciprocal contagion									-0.434	0.51	-1.414	0.573	-0.4	0.534	-1.507	0.646	-0.329	0.501	-1.295	0.598	-0.549	0.538	-1.621	0.475
Indirect contagion													-0.024	0.103	-0.232	0.173	0.013	0.114	-0.218	0.239	-0.005	0.114	-0.238	0.204
Closed indirect contagion																	-0.013	0.29	-0.594	0.538
Transitive contagion																					0.178	0.281	-0.381	0.734
Gender	0.619	0.184	0.27	0.971	0.615	0.183	0.278	1.008	0.64	0.19	0.25	0.99	0.68	0.192	0.287	1.037	0.571	0.182	0.192	0.916	0.611	0.203	0.206	0.977
Some primary vs none	-0.426	0.199	-0.831	-0.057	-0.433	0.208	-0.837	-0.036	-0.437	0.188	-0.776	-0.052	-0.388	0.197	-0.762	-0.003	-0.381	0.206	-0.788	0.037	-0.396	0.206	-0.79	0.012
Completed primary vs none	-0.512	0.321	-1.162	0.095	-0.52	0.322	-1.189	0.087	-0.497	0.331	-1.159	0.155	-0.551	0.317	-1.225	0.052	-0.528	0.353	-1.197	0.202	-0.463	0.329	-1.093	0.2
Some secondary vs none	-0.144	0.257	-0.657	0.335	-0.152	0.277	-0.702	0.38	-0.117	0.257	-0.614	0.378	-0.124	0.255	-0.645	0.339	-0.104	0.278	-0.678	0.459	-0.087	0.242	-0.548	0.421
Perceived wealth rank	0.186	0.035	0.115	0.255	0.183	0.037	0.109	0.26	0.18	0.035	0.108	0.247	0.184	0.036	0.113	0.255	0.182	0.035	0.114	0.254	0.185	0.034	0.122	0.26
Zone 2 vs 1	-0.347	0.382	-1.185	0.349	-0.349	0.386	-1.153	0.35	-0.375	0.378	-1.107	0.372	-0.298	0.377	-1.088	0.383	-0.287	0.425	-1.189	0.489	-0.284	0.364	-1.083	0.384
Zone 3 vs 1	-0.335	0.484	-1.387	0.516	-0.317	0.442	-1.283	0.486	-0.287	0.423	-1.132	0.513	-0.281	0.429	-1.174	0.52	-0.184	0.393	-0.961	0.542	-0.137	0.371	-0.898	0.566
Zone 4 vs 1	-0.26	0.417	-1.202	0.501	-0.243	0.449	-1.226	0.573	-0.238	0.395	-1.056	0.455	-0.081	0.421	-0.991	0.675	-0.292	0.505	-1.549	0.542	-0.069	0.39	-0.776	0.732
Zone 5 vs 1	0.218	0.281	-0.364	0.733	0.228	0.276	-0.327	0.784	0.187	0.262	-0.329	0.718	0.223	0.283	-0.365	0.762	0.3	0.262	-0.229	0.767	0.26	0.262	-0.288	0.78
Zone 6 vs 1	0.096	0.398	-0.729	0.846	0.126	0.396	-0.694	0.869	0.103	0.363	-0.674	0.793	0.178	0.361	-0.506	0.913	0.143	0.33	-0.575	0.776	0.176	0.377	-0.538	0.936
Zone 7 vs 1	0.224	0.239	-0.266	0.69	0.249	0.252	-0.246	0.737	0.239	0.27	-0.283	0.739	0.287	0.252	-0.197	0.79	0.274	0.234	-0.167	0.737	0.245	0.254	-0.274	0.729
Zone 8 vs 1	-0.399	0.281	-0.954	0.17	-0.363	0.281	-0.901	0.172	-0.397	0.299	-0.998	0.142	-0.384	0.292	-0.977	0.184	-0.368	0.267	-0.901	0.154	-0.302	0.285	-0.885	0.261
Zone 9 vs 1	0.161	0.439	-0.745	0.977	0.189	0.485	-0.845	1.048	0.26	0.41	-0.584	1.025	0.192	0.465	-0.758	1.018	0.166	0.427	-0.756	0.97	0.138	0.437	-0.778	0.925
Out-degree	-0.049	0.089	-0.224	0.125	-0.166	0.065	-0.299	-0.043	-0.039	0.093	-0.217	0.154	0.041	0.156	-0.252	0.35	0.063	0.147	-0.234	0.35	0.058	0.154	-0.245	0.369
In-degree	-0.173	0.068	-0.312	-0.047	-0.037	0.086	-0.216	0.122	-0.164	0.073	-0.305	-0.017	-0.067	0.111	-0.299	0.151	-0.094	0.108	-0.31	0.117	-0.088	0.111	-0.326	0.125
Reciprocation									-0.018	0.191	-0.392	0.36	-0.075	0.201	-0.467	0.318	0.02	0.205	-0.384	0.412	0.099	0.195	-0.289	0.475
Brokerage													-0.041	0.047	-0.141	0.045	-0.046	0.05	-0.155	0.05	-0.053	0.049	-0.15	0.046
Indirect													-0.006	0.058	-0.128	0.107	-0.178	0.109	-0.391	0.035	0.057	0.061	-0.057	0.179
Indirect exclusive																	0.232	0.113	0.028	0.447
Closed triads																					-0.338	0.127	-0.579	-0.093
Respect network
Intercept	-3.329	0.392	-4.131	-2.568	-3.379	0.401	-4.194	-2.611	-3.376	0.433	-4.238	-2.58	-3.433	0.399	-4.222	-2.676	-3.553	0.408	-4.415	-2.797	-3.572	0.414	-4.466	-2.784
Direct contagion	0.268	0.166	-0.053	0.588	0.271	0.161	-0.078	0.574	0.206	0.187	-0.174	0.578	0.309	0.198	-0.104	0.689	0.334	0.189	-0.044	0.696	0.362	0.202	-0.047	0.746
Reciprocal contagion									0.874	1.083	-1.296	3.005	0.634	0.997	-1.389	2.509	0.831	1.116	-1.415	2.909	0.676	1.016	-1.312	2.609
Indirect contagion													-0.125	0.114	-0.359	0.095	-0.046	0.117	-0.295	0.169	-0.101	0.116	-0.346	0.1
Closed indirect contagion																	-0.491	0.421	-1.378	0.248
Transitive contagion																					-1.228	1.33	-4.476	0.818
Gender	0.644	0.198	0.265	1.036	0.65	0.192	0.283	1.028	0.689	0.206	0.312	1.107	0.665	0.18	0.335	1.039	0.729	0.194	0.365	1.123	0.684	0.193	0.318	1.066
Some primary vs none	-0.513	0.191	-0.864	-0.127	-0.468	0.194	-0.823	-0.077	-0.472	0.201	-0.871	-0.064	-0.445	0.192	-0.807	-0.065	-0.434	0.189	-0.815	-0.081	-0.45	0.19	-0.828	-0.087
Completed primary vs none	-0.544	0.322	-1.202	0.083	-0.544	0.329	-1.263	0.06	-0.532	0.325	-1.201	0.089	-0.564	0.333	-1.219	0.078	-0.514	0.362	-1.286	0.167	-0.541	0.326	-1.166	0.071
Some secondary vs none	-0.185	0.268	-0.723	0.339	-0.136	0.248	-0.619	0.352	-0.141	0.243	-0.614	0.334	-0.148	0.264	-0.681	0.357	-0.118	0.263	-0.64	0.392	-0.139	0.262	-0.661	0.349
Perceived wealth rank	0.195	0.035	0.126	0.264	0.201	0.036	0.132	0.273	0.203	0.035	0.139	0.277	0.195	0.035	0.123	0.261	0.197	0.037	0.123	0.272	0.205	0.032	0.142	0.267
Zone 2 vs 1	-0.284	0.376	-1.082	0.426	-0.225	0.371	-1.004	0.486	-0.223	0.368	-0.972	0.506	-0.315	0.423	-1.221	0.445	-0.191	0.381	-0.9	0.574	-0.139	0.377	-0.878	0.606
Zone 3 vs 1	-0.335	0.438	-1.219	0.497	-0.322	0.421	-1.214	0.449	-0.454	0.413	-1.351	0.352	-0.411	0.446	-1.334	0.397	-0.285	0.405	-1.087	0.497	-0.241	0.445	-1.177	0.585
Zone 4 vs 1	-0.235	0.419	-1.127	0.517	-0.195	0.425	-1.111	0.569	-0.206	0.43	-1.107	0.596	-0.082	0.401	-0.926	0.66	-0.131	0.391	-0.901	0.632	-0.041	0.415	-0.926	0.733
Zone 5 vs 1	0.347	0.268	-0.204	0.848	0.337	0.254	-0.14	0.833	0.363	0.291	-0.253	0.896	0.399	0.255	-0.087	0.924	0.414	0.29	-0.19	0.937	0.461	0.269	-0.069	0.965
Zone 6 vs 1	0.15	0.393	-0.679	0.903	0.143	0.39	-0.628	0.887	0.1	0.385	-0.635	0.868	0.215	0.385	-0.591	0.946	0.262	0.374	-0.482	1	0.211	0.416	-0.627	0.996
Zone 7 vs 1	0.376	0.251	-0.1	0.906	0.334	0.253	-0.165	0.844	0.31	0.262	-0.186	0.832	0.429	0.265	-0.061	0.972	0.453	0.255	-0.028	0.984	0.483	0.27	-0.076	1.004
Zone 8 vs 1	-0.454	0.295	-1.04	0.138	-0.433	0.281	-0.985	0.121	-0.475	0.281	-1.048	0.081	-0.405	0.279	-0.974	0.132	-0.342	0.287	-0.957	0.197	-0.269	0.298	-0.856	0.328
Zone 9 vs 1	0.201	0.475	-0.791	1.072	0.199	0.43	-0.684	0.966	0.217	0.435	-0.637	1.028	0.294	0.494	-0.63	1.239	0.349	0.414	-0.475	1.123	0.36	0.494	-0.68	1.273
Out-degree	-0.069	0.082	-0.231	0.088	-0.062	0.033	-0.132	-0.005	-0.083	0.087	-0.257	0.085	-0.248	0.154	-0.553	0.057	-0.224	0.143	-0.517	0.05	-0.223	0.17	-0.544	0.107
In-degree	-0.061	0.033	-0.129	-0.002	-0.074	0.084	-0.245	0.08	-0.058	0.038	-0.142	0.004	0.001	0.043	-0.088	0.08	-0.009	0.051	-0.115	0.084	-0.021	0.056	-0.134	0.087
Reciprocation									-0.032	0.387	-0.832	0.646	0.109	0.366	-0.63	0.796	0.101	0.4	-0.717	0.817	0.1	0.409	-0.816	0.803
Brokerage													-0.03	0.024	-0.083	0.015	-0.027	0.026	-0.079	0.021	-0.028	0.03	-0.086	0.026
Indirect													0.105	0.059	-0.014	0.221	0.105	0.092	-0.076	0.288	0.086	0.06	-0.031	0.201
Indirect exclusive																	-0.013	0.101	-0.218	0.184
Closed triads																					0.004	0.117	-0.234	0.234
